# Supplementary material for: Optimization of the Production of Secondary Metabolites from Furanocoumarin and Furoquinoline Alkaloid Groups in In Vitro Ruta corsica Cultures Grown in Temporary Immersion Bioreactors
Source: Molecules. 2024 Nov 7;29(22):5261. doi: 10.3390/molecules29225261 (PMC11596115; doi:10.3390/molecules29225261)
Supplement: Supplementary file 1 [file molecules-29-05261-s001.zip]

Archive with 1 entries (1 files):
- molecules-3263288-supplementary.pdf
